# Supplementary material for: Oral Microbiota and Clinical Outcomes in Allogenic Hematopoietic Stem Cell Transplantation: A Systematic Review
Source: Microorganisms. 2026 Jan 28;14(2):308. doi: 10.3390/microorganisms14020308 (PMC12943532; doi:10.3390/microorganisms14020308)
Supplement: Supplementary file 1 [file microorganisms-14-00308-s001.zip]

Archive with 1 entries (1 files):
- microorganisms-4076806-supplementary.pdf
